# Supplementary material for: Communicating in Palliative Care for Neurodegenerative Diseases: A Qualitative Study on Professional–Family Interactions
Source: Brain Sci. 2026 Apr 29;16(5):481. doi: 10.3390/brainsci16050481 (PMC13204002; doi:10.3390/brainsci16050481)
Supplement: Supplementary file 1 [file brainsci-16-00481-s001.zip]

Archive with 3 entries (3 files):
- Suppl File_Table S 3_Themes.pdf
- Table S 2_Supplementary_Interview_Guide_English.pdf
- Table Suppl 1_ISSM_COREQ_Checklist-23.04.2026.pdf
